# Supplementary material for: SeDeM as a Tool to Validate Drug Substance Manufacturing Processes and Assess Scalability and Suitability for Direct Compression: Supplier Screening
Source: Pharmaceutics. 2023 Jul 28;15(8):2034. doi: 10.3390/pharmaceutics15082034 (PMC10457849; doi:10.3390/pharmaceutics15082034)
Supplement: Supplementary file 1 [file pharmaceutics-15-02034-s001.zip]

Archive with 1 entries (1 files):
- pharmaceutics-2500850-supplementary.pdf
